# Supplementary material for: Baseline Gut Microbiota Was Associated with Long-Term Immune Response at One Year Following Three Doses of BNT162b2
Source: Vaccines (Basel). 2024 Aug 14;12(8):916. doi: 10.3390/vaccines12080916 (PMC11359560; doi:10.3390/vaccines12080916)
Supplement: Supplementary file 1 [file vaccines-12-00916-s001.zip]

Archive with 1 entries (1 files):
- vaccines-3099797-supplementary.pdf
